# Supplementary material for: Work at Heights Training: Conventional Approach with and Without Immersive Virtual Reality Study Protocol
Source: Methods Protoc. 2026 Apr 1;9(2):55. doi: 10.3390/mps9020055 (PMC13118859; doi:10.3390/mps9020055)
Supplement: Supplementary file 1 [file mps-09-00055-s001.zip]

Archive with 2 entries (2 files):
- Figure S1. Study timeline and assessments.pdf
- File S1. SPIRIT checklist for the study protocol.pdf
